# Supplementary material for: Preoperative Apparent Diffusion Coefficient Values for Differentiation between Low and High Grade Meningiomas: An Updated Systematic Review and Meta-Analysis
Source: Diagnostics (Basel). 2022 Mar 4;12(3):630. doi: 10.3390/diagnostics12030630 (PMC8947055; doi:10.3390/diagnostics12030630)
Supplement: Supplementary file 1 [file diagnostics-12-00630-s001.zip]

Archive with 1 entries (1 files):
- diagnostics-1609972-supplementary.pdf
